# Supplementary material for: Three challenges that the COVID-19 pandemic represents for psychiatry
Source: Br J Psychiatry. 2020 May 15:1–2. doi: 10.1192/bjp.2020.106 (PMC7270481; doi:10.1192/bjp.2020.106)
Supplement: Supplementary file 1 [file S0007125020001063sup.zip]

Archive with 2 entries (2 files):
- S0007125020001063sup001.pdf
- S0007125020001063sup002.pdf
